# Supplementary material for: Bats as Hosts of Antimicrobial-Resistant Mammaliicoccus lentus and Staphylococcus epidermidis with Zoonotic Relevance
Source: Vet Sci. 2025 Apr 1;12(4):322. doi: 10.3390/vetsci12040322 (PMC12031343; doi:10.3390/vetsci12040322)
Supplement: Supplementary file 1 [file vetsci-12-00322-s001.zip]

Archive with 1 entries (1 files):
- vetsci-3490454-supplementary.pdf
